# Supplementary material for: Body perception in chimpanzees and humans: The expert effect
Source: Sci Rep. 2020 Apr 28;10:7148. doi: 10.1038/s41598-020-63876-x (PMC7189243; doi:10.1038/s41598-020-63876-x)
Supplement: Supplementary file 1 — Dataset 1. [file 41598_2020_63876_MOESM1_ESM.xlsx]

## Sheet: Sheet1
Body perception in chimpanzees and humans: The expert effect
Jie Gao1, 2, *, Fumito Kawakami3, Masaki Tomonaga1
1: Primate Research Institute, Kyoto University, Inuyama, Aichi, Japan
2: Japan Society for the Promotion of Science, Tokyo, Japan
3: Chubu University, Kasugai, Aichi, Japan
* Correspondence: gao.jie.87c@kyoto-u.jp
S1 Data file. Accuracy and response-time data for Experiment 1, 2, 3, 4 and Control experiment.
	Participants	Stimuli
Experiment 1	Chimpanzees	Human bodies
Experiment 2	Humans (chimpanzee experts)	Chimpanzee bodies
Experiment 3	Humans (chimpanzee experts)	Human bodies
Experiment 4	Humans (chimpanzee novices)	Chimpanzee bodies (only four conditions)
Control experiment	Humans (chimpanzee experts)	Houses

## Sheet: Experiment 1
Participant	Condition	Session no.	Orientation	Adjusted mean response time (ms)	Percent correct	Total trials	Correct trials		Data of Experiment 1
Ai	Body blur	1	Upright	1332.57	35	20	7		Participants: chimpanzees; stimuli: human bodies
Ai	Body blur	2	Upright	1137.91	55	20	11
Ai	Body blur	3	Upright	1089	45	20	9
Ai	Body blur	4	Upright	1157	45	20	9
Ai	Body blur	5	Upright	1000.82	55	20	11
Ai	Body blur	6	Upright	1024.22	45	20	9
Ai	Body blur	7	Upright	1274.4	50	20	10
Ai	Body blur	8	Upright	1038	65	20	13
Ayumu	Body blur	1	Upright	1392.44	45	20	9
Ayumu	Body blur	2	Upright	1209.75	60	20	12
Ayumu	Body blur	3	Upright	1328	70	20	14
Ayumu	Body blur	4	Upright	1384.33	65	20	13
Ayumu	Body blur	5	Upright	1236.73	55	20	11
Ayumu	Body blur	6	Upright	1104.8	50	20	10
Ayumu	Body blur	7	Upright	1070.36	60	20	12
Ayumu	Body blur	8	Upright	1583.85	65	20	13
Chloe	Body blur	1	Upright	1201.61	90	20	18
Chloe	Body blur	2	Upright	1452.56	90	20	18
Chloe	Body blur	3	Upright	1005.12	80	20	16
Chloe	Body blur	4	Upright	1104	80	20	16
Chloe	Body blur	5	Upright	1117	95	20	19
Chloe	Body blur	6	Upright	978	95	20	19
Chloe	Body blur	7	Upright	1425.88	85	20	17
Chloe	Body blur	8	Upright	1013.71	85	20	17
Cleo	Body blur	1	Upright	2034.89	45	20	9
Cleo	Body blur	2	Upright	1046.15	65	20	13
Cleo	Body blur	3	Upright	1237.29	70	20	14
Cleo	Body blur	4	Upright	1056	65	20	13
Cleo	Body blur	5	Upright	1170.92	65	20	13
Cleo	Body blur	6	Upright	1055.4	75	20	15
Cleo	Body blur	7	Upright	1231.38	80	20	16
Cleo	Body blur	8	Upright	1150.86	70	20	14
Pal	Body blur	1	Upright	1009.08	60	20	12
Pal	Body blur	2	Upright	974.455	55	20	11
Pal	Body blur	3	Upright	815.333	45	20	9
Pal	Body blur	4	Upright	875.615	65	20	13
Pal	Body blur	5	Upright	810.538	65	20	13
Pal	Body blur	6	Upright	811.75	60	20	12
Pal	Body blur	7	Upright	950.231	65	20	13
Pal	Body blur	8	Upright	1005.93	70	20	14
Pan	Body blur	1	Upright	1118	20	20	4
Pan	Body blur	2	Upright	1042.14	35	20	7
Pan	Body blur	3	Upright	1175.14	35	20	7
Pan	Body blur	4	Upright	1260.6	50	20	10
Pan	Body blur	5	Upright	921.667	75	20	15
Pan	Body blur	6	Upright	976	55	20	11
Pan	Body blur	7	Upright	1027	40	20	8
Pan	Body blur	8	Upright	925.818	55	20	11
Pendesa	Body blur	1	Upright	1631.57	70	20	14
Pendesa	Body blur	2	Upright	1539.44	45	20	9
Pendesa	Body blur	3	Upright	1730.29	70	20	14
Pendesa	Body blur	4	Upright	1711.23	65	20	13
Pendesa	Body blur	5	Upright	1717	70	20	14
Pendesa	Body blur	6	Upright	1460.5	70	20	14
Pendesa	Body blur	7	Upright	1635.45	55	20	11
Pendesa	Body blur	8	Upright	1446.47	75	20	15
Ai	Body blur	1	Inverted	863.556	45	20	9
Ai	Body blur	2	Inverted	1104.83	60	20	12
Ai	Body blur	3	Inverted	1013.53	75	20	15
Ai	Body blur	4	Inverted	1065.86	35	20	7
Ai	Body blur	5	Inverted	891.273	55	20	11
Ai	Body blur	6	Inverted	1024.09	55	20	11
Ai	Body blur	7	Inverted	940.846	70	20	14
Ai	Body blur	8	Inverted	1159.07	75	20	15
Ayumu	Body blur	1	Inverted	1330.78	45	20	9
Ayumu	Body blur	2	Inverted	1269.69	65	20	13
Ayumu	Body blur	3	Inverted	1263.5	50	20	10
Ayumu	Body blur	4	Inverted	1621	30	20	6
Ayumu	Body blur	5	Inverted	1100.58	60	20	12
Ayumu	Body blur	6	Inverted	1093.67	75	20	15
Ayumu	Body blur	7	Inverted	1322.21	70	20	14
Ayumu	Body blur	8	Inverted	1186.33	65	20	13
Chloe	Body blur	1	Inverted	868.667	60	20	12
Chloe	Body blur	2	Inverted	1040.31	65	20	13
Chloe	Body blur	3	Inverted	934.067	75	20	15
Chloe	Body blur	4	Inverted	1019.5	85	20	17
Chloe	Body blur	5	Inverted	930.714	70	20	14
Chloe	Body blur	6	Inverted	896.917	60	20	12
Chloe	Body blur	7	Inverted	1081.29	85	20	17
Chloe	Body blur	8	Inverted	817.357	70	20	14
Cleo	Body blur	1	Inverted	1279.71	35	20	7
Cleo	Body blur	2	Inverted	1225.9	50	20	10
Cleo	Body blur	3	Inverted	1330.25	60	20	12
Cleo	Body blur	4	Inverted	1705.44	45	20	9
Cleo	Body blur	5	Inverted	1042.4	50	20	10
Cleo	Body blur	6	Inverted	1148.77	65	20	13
Cleo	Body blur	7	Inverted	1676.07	70	20	14
Cleo	Body blur	8	Inverted	1417.58	60	20	12
Pal	Body blur	1	Inverted	814.833	60	20	12
Pal	Body blur	2	Inverted	955	60	20	12
Pal	Body blur	3	Inverted	910	50	20	10
Pal	Body blur	4	Inverted	908.692	65	20	13
Pal	Body blur	5	Inverted	1040.67	60	20	12
Pal	Body blur	6	Inverted	744.364	55	20	11
Pal	Body blur	7	Inverted	1040	45	20	9
Pal	Body blur	8	Inverted	896.889	45	20	9
Pan	Body blur	1	Inverted	1105.44	45	20	9
Pan	Body blur	2	Inverted	1325	55	20	11
Pan	Body blur	3	Inverted	1039.7	50	20	10
Pan	Body blur	4	Inverted	947.1	50	20	10
Pan	Body blur	5	Inverted	1041.2	50	20	10
Pan	Body blur	6	Inverted	1046.9	50	20	10
Pan	Body blur	7	Inverted	879.4	50	20	10
Pan	Body blur	8	Inverted	758.7	50	20	10
Pendesa	Body blur	1	Inverted	1567.31	65	20	13
Pendesa	Body blur	2	Inverted	1323.18	55	20	11
Pendesa	Body blur	3	Inverted	1723.67	60	20	12
Pendesa	Body blur	4	Inverted	1450	65	20	13
Pendesa	Body blur	5	Inverted	1515.42	60	20	12
Pendesa	Body blur	6	Inverted	1340.08	65	20	13
Pendesa	Body blur	7	Inverted	1369.93	75	20	15
Pendesa	Body blur	8	Inverted	1463.75	60	20	12
Ai	Body only	1	Upright	1196.56	45	20	9
Ai	Body only	2	Upright	1070.46	65	20	13
Ai	Body only	3	Upright	1062.55	55	20	11
Ai	Body only	4	Upright	1085.67	90	20	18
Ai	Body only	5	Upright	1052.5	70	20	14
Ai	Body only	6	Upright	1061.06	80	20	16
Ai	Body only	7	Upright	1051.83	90	20	18
Ai	Body only	8	Upright	1131	55	20	11
Ayumu	Body only	1	Upright	1125.36	70	20	14
Ayumu	Body only	2	Upright	1257.88	80	20	16
Ayumu	Body only	3	Upright	1090.62	80	20	16
Ayumu	Body only	4	Upright	950.818	55	20	11
Ayumu	Body only	5	Upright	986.667	75	20	15
Ayumu	Body only	6	Upright	1084.91	55	20	11
Ayumu	Body only	7	Upright	1024.35	85	20	17
Ayumu	Body only	8	Upright	1335.31	80	20	16
Chloe	Body only	1	Upright	1240.19	80	20	16
Chloe	Body only	2	Upright	842.722	90	20	18
Chloe	Body only	3	Upright	1132.11	90	20	18
Chloe	Body only	4	Upright	921.5	70	20	14
Chloe	Body only	5	Upright	987.833	95	20	19
Chloe	Body only	6	Upright	1033.88	80	20	16
Chloe	Body only	7	Upright	953.889	90	20	18
Chloe	Body only	8	Upright	904.778	90	20	18
Cleo	Body only	1	Upright	925.643	70	20	14
Cleo	Body only	2	Upright	1094.62	80	20	16
Cleo	Body only	3	Upright	848.333	80	20	16
Cleo	Body only	4	Upright	1003.47	75	20	15
Cleo	Body only	5	Upright	845.188	80	20	16
Cleo	Body only	6	Upright	932.714	70	20	14
Cleo	Body only	7	Upright	1207.06	95	20	19
Cleo	Body only	8	Upright	989.062	80	20	16
Pal	Body only	1	Upright	671.9	50	20	10
Pal	Body only	2	Upright	758.667	60	20	12
Pal	Body only	3	Upright	717.857	35	20	7
Pal	Body only	4	Upright	774	65	20	13
Pal	Body only	5	Upright	961.462	60	20	12
Pal	Body only	6	Upright	891.1	50	20	10
Pal	Body only	7	Upright	868.333	75	20	15
Pal	Body only	8	Upright	841	75	20	15
Pan	Body only	1	Upright	1004.71	35	20	7
Pan	Body only	2	Upright	924.538	65	20	13
Pan	Body only	3	Upright	964.5	50	20	10
Pan	Body only	4	Upright	974.417	60	20	12
Pan	Body only	5	Upright	866.1	95	20	19
Pan	Body only	6	Upright	1014.09	80	20	16
Pan	Body only	7	Upright	804.8	90	20	18
Pan	Body only	8	Upright	817.818	55	20	11
Pendesa	Body only	1	Upright	1638.73	55	20	11
Pendesa	Body only	2	Upright	1680.42	60	20	12
Pendesa	Body only	3	Upright	1655.6	50	20	10
Pendesa	Body only	4	Upright	1515.86	70	20	14
Pendesa	Body only	5	Upright	1449.82	55	20	11
Pendesa	Body only	6	Upright	1409.13	75	20	15
Pendesa	Body only	7	Upright	1319.93	75	20	15
Pendesa	Body only	8	Upright	1676.5	70	20	14
Ai	Body only	1	Inverted	1023.92	65	20	13
Ai	Body only	2	Inverted	1121.83	60	20	12
Ai	Body only	3	Inverted	1128.15	65	20	13
Ai	Body only	4	Inverted	1366.25	60	20	12
Ai	Body only	5	Inverted	1016.87	75	20	15
Ai	Body only	6	Inverted	1137.77	65	20	13
Ai	Body only	7	Inverted	1282.39	90	20	18
Ai	Body only	8	Inverted	1216.86	70	20	14
Ayumu	Body only	1	Inverted	1290.33	75	20	15
Ayumu	Body only	2	Inverted	1155.29	85	20	17
Ayumu	Body only	3	Inverted	1144.44	80	20	16
Ayumu	Body only	4	Inverted	1343.1	50	20	10
Ayumu	Body only	5	Inverted	1151.36	70	20	14
Ayumu	Body only	6	Inverted	939	70	20	14
Ayumu	Body only	7	Inverted	985.667	60	20	12
Ayumu	Body only	8	Inverted	1651.5	70	20	14
Chloe	Body only	1	Inverted	1199.78	90	20	18
Chloe	Body only	2	Inverted	1172.93	75	20	15
Chloe	Body only	3	Inverted	1211.27	75	20	15
Chloe	Body only	4	Inverted	1173.56	90	20	18
Chloe	Body only	5	Inverted	992.176	85	20	17
Chloe	Body only	6	Inverted	986.133	75	20	15
Chloe	Body only	7	Inverted	908.389	90	20	18
Chloe	Body only	8	Inverted	959.389	90	20	18
Cleo	Body only	1	Inverted	1164.12	40	20	8
Cleo	Body only	2	Inverted	1293.07	70	20	14
Cleo	Body only	3	Inverted	895.333	75	20	15
Cleo	Body only	4	Inverted	977.364	55	20	11
Cleo	Body only	5	Inverted	986.091	55	20	11
Cleo	Body only	6	Inverted	911.833	90	20	18
Cleo	Body only	7	Inverted	1054.73	80	20	16
Cleo	Body only	8	Inverted	807.062	85	20	17
Pal	Body only	1	Inverted	824.333	45	20	9
Pal	Body only	2	Inverted	709.667	45	20	9
Pal	Body only	3	Inverted	829.167	60	20	12
Pal	Body only	4	Inverted	1174.77	70	20	14
Pal	Body only	5	Inverted	921.833	35	20	7
Pal	Body only	6	Inverted	930	85	20	17
Pal	Body only	7	Inverted	817.9	50	20	10
Pal	Body only	8	Inverted	970.429	70	20	14
Pan	Body only	1	Inverted	915.7	40	20	8
Pan	Body only	2	Inverted	829	30	20	6
Pan	Body only	3	Inverted	923.4	50	20	10
Pan	Body only	4	Inverted	899	45	20	9
Pan	Body only	5	Inverted	943.889	85	20	17
Pan	Body only	6	Inverted	1071.33	75	20	15
Pan	Body only	7	Inverted	918	90	20	18
Pan	Body only	8	Inverted	834.833	30	20	6
Pendesa	Body only	1	Inverted	1707.42	60	20	12
Pendesa	Body only	2	Inverted	1490.14	70	20	14
Pendesa	Body only	3	Inverted	1722.23	65	20	13
Pendesa	Body only	4	Inverted	1683.07	70	20	14
Pendesa	Body only	5	Inverted	1718.44	80	20	16
Pendesa	Body only	6	Inverted	1611.72	90	20	18
Pendesa	Body only	7	Inverted	1300.06	85	20	17
Pendesa	Body only	8	Inverted	1551.24	85	20	17
Ai	Face blur	1	Upright	1375.25	60	20	12
Ai	Face blur	2	Upright	1171.25	60	20	12
Ai	Face blur	3	Upright	1205.36	70	20	14
Ai	Face blur	4	Upright	1135.9	50	20	10
Ai	Face blur	5	Upright	945	80	20	16
Ai	Face blur	6	Upright	1280.71	70	20	14
Ai	Face blur	7	Upright	1016	70	20	14
Ai	Face blur	8	Upright	1115.43	70	20	14
Ayumu	Face blur	1	Upright	1276	50	20	10
Ayumu	Face blur	2	Upright	1471.75	40	20	8
Ayumu	Face blur	3	Upright	1392.25	40	20	8
Ayumu	Face blur	4	Upright	1513.2	50	20	10
Ayumu	Face blur	5	Upright	1251	40	20	8
Ayumu	Face blur	6	Upright	1511.14	35	20	7
Ayumu	Face blur	7	Upright	967.111	45	20	9
Ayumu	Face blur	8	Upright	1309.25	60	20	12
Chloe	Face blur	1	Upright	977.571	70	20	14
Chloe	Face blur	2	Upright	1212.67	75	20	15
Chloe	Face blur	3	Upright	1084.12	80	20	16
Chloe	Face blur	4	Upright	974.667	45	20	9
Chloe	Face blur	5	Upright	1290.21	70	20	14
Chloe	Face blur	6	Upright	897.714	75	20	15
Chloe	Face blur	7	Upright	998	60	20	12
Chloe	Face blur	8	Upright	1120.53	85	20	17
Cleo	Face blur	1	Upright	960.9	50	20	10
Cleo	Face blur	2	Upright	1349.38	40	20	8
Cleo	Face blur	3	Upright	1144.6	50	20	10
Cleo	Face blur	4	Upright	1178.2	50	20	10
Cleo	Face blur	5	Upright	1045.78	45	20	9
Cleo	Face blur	6	Upright	1089.38	40	20	8
Cleo	Face blur	7	Upright	1203.5	70	20	14
Cleo	Face blur	8	Upright	1380.38	65	20	13
Pal	Face blur	1	Upright	868	60	20	12
Pal	Face blur	2	Upright	1010.67	30	20	6
Pal	Face blur	3	Upright	1003	35	20	7
Pal	Face blur	4	Upright	784.75	40	20	8
Pal	Face blur	5	Upright	1060.46	65	20	13
Pal	Face blur	6	Upright	922.2	50	20	10
Pal	Face blur	7	Upright	880	50	20	10
Pal	Face blur	8	Upright	1024.82	55	20	11
Pan	Face blur	1	Upright	1096.55	55	20	11
Pan	Face blur	2	Upright	1114.9	50	20	10
Pan	Face blur	3	Upright	1007.18	55	20	11
Pan	Face blur	4	Upright	1091.22	45	20	9
Pan	Face blur	5	Upright	940.75	40	20	8
Pan	Face blur	6	Upright	1026.15	65	20	13
Pan	Face blur	7	Upright	943.3	50	20	10
Pan	Face blur	8	Upright	1104.82	55	20	11
Pendesa	Face blur	1	Upright	1628.55	55	20	11
Pendesa	Face blur	2	Upright	1585.71	35	20	7
Pendesa	Face blur	3	Upright	1704	50	20	10
Pendesa	Face blur	4	Upright	1784.62	40	20	8
Pendesa	Face blur	5	Upright	1826	65	20	13
Pendesa	Face blur	6	Upright	1335.55	55	20	11
Pendesa	Face blur	7	Upright	1577.14	70	20	14
Pendesa	Face blur	8	Upright	1497	80	20	16
Ai	Face blur	1	Inverted	1034.25	60	20	12
Ai	Face blur	2	Inverted	1175.88	40	20	8
Ai	Face blur	3	Inverted	1237.07	70	20	14
Ai	Face blur	4	Inverted	1011.92	60	20	12
Ai	Face blur	5	Inverted	1142	60	20	12
Ai	Face blur	6	Inverted	1311.46	65	20	13
Ai	Face blur	7	Inverted	1141.54	65	20	13
Ai	Face blur	8	Inverted	961	50	20	10
Ayumu	Face blur	1	Inverted	1580.3	50	20	10
Ayumu	Face blur	2	Inverted	1318.38	65	20	13
Ayumu	Face blur	3	Inverted	1318	45	20	9
Ayumu	Face blur	4	Inverted	1404.45	55	20	11
Ayumu	Face blur	5	Inverted	982.4	50	20	10
Ayumu	Face blur	6	Inverted	1316.9	50	20	10
Ayumu	Face blur	7	Inverted	790.9	50	20	10
Ayumu	Face blur	8	Inverted	1224.64	55	20	11
Chloe	Face blur	1	Inverted	1074.14	35	20	7
Chloe	Face blur	2	Inverted	1210.79	70	20	14
Chloe	Face blur	3	Inverted	1438.53	75	20	15
Chloe	Face blur	4	Inverted	1163.08	60	20	12
Chloe	Face blur	5	Inverted	930.875	80	20	16
Chloe	Face blur	6	Inverted	909.867	75	20	15
Chloe	Face blur	7	Inverted	985.538	65	20	13
Chloe	Face blur	8	Inverted	1072.69	80	20	16
Cleo	Face blur	1	Inverted	1008.5	40	20	8
Cleo	Face blur	2	Inverted	1132.22	45	20	9
Cleo	Face blur	3	Inverted	1065.55	55	20	11
Cleo	Face blur	4	Inverted	793.25	60	20	12
Cleo	Face blur	5	Inverted	852.333	45	20	9
Cleo	Face blur	6	Inverted	862.545	55	20	11
Cleo	Face blur	7	Inverted	874.769	70	20	14
Cleo	Face blur	8	Inverted	1164.78	45	20	9
Pal	Face blur	1	Inverted	759.444	45	20	9
Pal	Face blur	2	Inverted	1116.75	40	20	8
Pal	Face blur	3	Inverted	769.5	30	20	6
Pal	Face blur	4	Inverted	712.625	40	20	8
Pal	Face blur	5	Inverted	849.417	60	20	12
Pal	Face blur	6	Inverted	977.857	35	20	7
Pal	Face blur	7	Inverted	821	65	20	13
Pal	Face blur	8	Inverted	1101.5	40	20	8
Pan	Face blur	1	Inverted	940	50	20	10
Pan	Face blur	2	Inverted	1085.23	65	20	13
Pan	Face blur	3	Inverted	871.889	45	20	9
Pan	Face blur	4	Inverted	1028.54	65	20	13
Pan	Face blur	5	Inverted	1034.22	45	20	9
Pan	Face blur	6	Inverted	1229.6	50	20	10
Pan	Face blur	7	Inverted	1029.67	45	20	9
Pan	Face blur	8	Inverted	970.182	55	20	11
Pendesa	Face blur	1	Inverted	1425.75	40	20	8
Pendesa	Face blur	2	Inverted	1736.67	60	20	12
Pendesa	Face blur	3	Inverted	2094.14	70	20	14
Pendesa	Face blur	4	Inverted	1515.5	70	20	14
Pendesa	Face blur	5	Inverted	1467.46	65	20	13
Pendesa	Face blur	6	Inverted	1443.23	65	20	13
Pendesa	Face blur	7	Inverted	1470.4	75	20	15
Pendesa	Face blur	8	Inverted	1673.5	60	20	12
Ai	Intact	1	Upright	1359.7	50	20	10
Ai	Intact	2	Upright	1260	85	20	17
Ai	Intact	3	Upright	1173.53	75	20	15
Ai	Intact	4	Upright	1035.08	60	20	12
Ai	Intact	5	Upright	1045.38	65	20	13
Ai	Intact	6	Upright	1152.56	90	20	18
Ai	Intact	7	Upright	1120.05	95	20	19
Ai	Intact	8	Upright	1271.53	75	20	15
Ayumu	Intact	1	Upright	1559.33	45	20	9
Ayumu	Intact	2	Upright	1003.83	60	20	12
Ayumu	Intact	3	Upright	1298.2	50	20	10
Ayumu	Intact	4	Upright	1142.1	50	20	10
Ayumu	Intact	5	Upright	1268.92	60	20	12
Ayumu	Intact	6	Upright	1362.71	70	20	14
Ayumu	Intact	7	Upright	1543	65	20	13
Ayumu	Intact	8	Upright	1829.07	70	20	14
Chloe	Intact	1	Upright	1093.78	90	20	18
Chloe	Intact	2	Upright	1065.83	90	20	18
Chloe	Intact	3	Upright	1429.89	95	20	19
Chloe	Intact	4	Upright	1549.89	95	20	19
Chloe	Intact	5	Upright	1327.05	95	20	19
Chloe	Intact	6	Upright	1163.9	100	20	20
Chloe	Intact	7	Upright	1220.47	85	20	17
Chloe	Intact	8	Upright	1083.89	90	20	18
Cleo	Intact	1	Upright	1461	35	20	7
Cleo	Intact	2	Upright	1081.64	70	20	14
Cleo	Intact	3	Upright	1190	50	20	10
Cleo	Intact	4	Upright	1195.08	60	20	12
Cleo	Intact	5	Upright	1120.08	65	20	13
Cleo	Intact	6	Upright	1096.4	50	20	10
Cleo	Intact	7	Upright	1109.3	50	20	10
Cleo	Intact	8	Upright	1143.91	55	20	11
Pal	Intact	1	Upright	813.7	50	20	10
Pal	Intact	2	Upright	813.889	45	20	9
Pal	Intact	3	Upright	900.5	50	20	10
Pal	Intact	4	Upright	918	45	20	9
Pal	Intact	5	Upright	771.333	60	20	12
Pal	Intact	6	Upright	1030.08	60	20	12
Pal	Intact	7	Upright	865.917	60	20	12
Pal	Intact	8	Upright	1022.54	65	20	13
Pan	Intact	1	Upright	1483.92	70	20	14
Pan	Intact	2	Upright	1090.57	75	20	15
Pan	Intact	3	Upright	1037.56	45	20	9
Pan	Intact	4	Upright	1172.87	75	20	15
Pan	Intact	5	Upright	1390.08	65	20	13
Pan	Intact	6	Upright	1160.83	60	20	12
Pan	Intact	7	Upright	1643.3	50	20	10
Pan	Intact	8	Upright	907.556	45	20	9
Pendesa	Intact	1	Upright	1890.21	70	20	14
Pendesa	Intact	2	Upright	1498.08	65	20	13
Pendesa	Intact	3	Upright	1813.11	45	20	9
Pendesa	Intact	4	Upright	1684.64	55	20	11
Pendesa	Intact	5	Upright	1580.47	75	20	15
Pendesa	Intact	6	Upright	1529.06	90	20	18
Pendesa	Intact	7	Upright	1657.75	60	20	12
Pendesa	Intact	8	Upright	1766	80	20	16
Ai	Intact	1	Inverted	1237.08	60	20	12
Ai	Intact	2	Inverted	1111.93	80	20	16
Ai	Intact	3	Inverted	1094.6	75	20	15
Ai	Intact	4	Inverted	1111	60	20	12
Ai	Intact	5	Inverted	983.067	75	20	15
Ai	Intact	6	Inverted	1109.72	90	20	18
Ai	Intact	7	Inverted	1079.31	80	20	16
Ai	Intact	8	Inverted	1194.38	80	20	16
Ayumu	Intact	1	Inverted	1091.38	65	20	13
Ayumu	Intact	2	Inverted	939.462	65	20	13
Ayumu	Intact	3	Inverted	980.062	80	20	16
Ayumu	Intact	4	Inverted	1633.67	75	20	15
Ayumu	Intact	5	Inverted	974.214	70	20	14
Ayumu	Intact	6	Inverted	1030.79	70	20	14
Ayumu	Intact	7	Inverted	1162.6	75	20	15
Ayumu	Intact	8	Inverted	1156.79	70	20	14
Chloe	Intact	1	Inverted	923.5	75	20	15
Chloe	Intact	2	Inverted	1056.18	85	20	17
Chloe	Intact	3	Inverted	911.294	90	20	18
Chloe	Intact	4	Inverted	967.059	85	20	17
Chloe	Intact	5	Inverted	913.316	95	20	19
Chloe	Intact	6	Inverted	1051.94	90	20	18
Chloe	Intact	7	Inverted	1191.46	65	20	13
Chloe	Intact	8	Inverted	892.25	85	20	17
Cleo	Intact	1	Inverted	854.167	60	20	12
Cleo	Intact	2	Inverted	1290.18	55	20	11
Cleo	Intact	3	Inverted	996.091	55	20	11
Cleo	Intact	4	Inverted	918.615	65	20	13
Cleo	Intact	5	Inverted	1088.92	65	20	13
Cleo	Intact	6	Inverted	1056.83	60	20	12
Cleo	Intact	7	Inverted	973.786	70	20	14
Cleo	Intact	8	Inverted	769.867	80	20	16
Pal	Intact	1	Inverted	935.909	55	20	11
Pal	Intact	2	Inverted	951.929	70	20	14
Pal	Intact	3	Inverted	786.714	35	20	7
Pal	Intact	4	Inverted	875.111	45	20	9
Pal	Intact	5	Inverted	1028.08	65	20	13
Pal	Intact	6	Inverted	1040.47	75	20	15
Pal	Intact	7	Inverted	800.571	70	20	14
Pal	Intact	8	Inverted	777.929	70	20	14
Pan	Intact	1	Inverted	1168.38	40	20	8
Pan	Intact	2	Inverted	1007	50	20	10
Pan	Intact	3	Inverted	1149.89	45	20	9
Pan	Intact	4	Inverted	1053.19	80	20	16
Pan	Intact	5	Inverted	800.417	60	20	12
Pan	Intact	6	Inverted	1260.07	75	20	15
Pan	Intact	7	Inverted	768.714	35	20	7
Pan	Intact	8	Inverted	904.231	65	20	13
Pendesa	Intact	1	Inverted	1549.86	70	20	14
Pendesa	Intact	2	Inverted	1626.29	70	20	14
Pendesa	Intact	3	Inverted	1552.94	80	20	16
Pendesa	Intact	4	Inverted	1456.31	80	20	16
Pendesa	Intact	5	Inverted	1621.71	70	20	14
Pendesa	Intact	6	Inverted	1534.53	85	20	17
Pendesa	Intact	7	Inverted	1575.33	75	20	15
Pendesa	Intact	8	Inverted	1467.8	75	20	15
Ai	Silhouette	1	Upright	1221.21	70	20	14
Ai	Silhouette	2	Upright	1124.5	60	20	12
Ai	Silhouette	3	Upright	1244.25	60	20	12
Ai	Silhouette	4	Upright	1332.73	75	20	15
Ai	Silhouette	5	Upright	1129.73	55	20	11
Ai	Silhouette	6	Upright	1404.67	60	20	12
Ai	Silhouette	7	Upright	1273.07	75	20	15
Ai	Silhouette	8	Upright	1211.18	55	20	11
Ayumu	Silhouette	1	Upright	1147.47	85	20	17
Ayumu	Silhouette	2	Upright	1403.2	50	20	10
Ayumu	Silhouette	3	Upright	919.875	40	20	8
Ayumu	Silhouette	4	Upright	1017.75	60	20	12
Ayumu	Silhouette	5	Upright	846.667	30	20	6
Ayumu	Silhouette	6	Upright	1022.56	45	20	9
Ayumu	Silhouette	7	Upright	902	55	20	11
Ayumu	Silhouette	8	Upright	804.364	55	20	11
Chloe	Silhouette	1	Upright	1367.17	60	20	12
Chloe	Silhouette	2	Upright	861.75	60	20	12
Chloe	Silhouette	3	Upright	973.154	70	20	14
Chloe	Silhouette	4	Upright	1448	70	20	14
Chloe	Silhouette	5	Upright	1284.88	85	20	17
Chloe	Silhouette	6	Upright	1015.07	70	20	14
Chloe	Silhouette	7	Upright	1078.08	60	20	12
Chloe	Silhouette	8	Upright	925	80	20	16
Cleo	Silhouette	1	Upright	1188.14	35	20	7
Cleo	Silhouette	2	Upright	1180.31	65	20	13
Cleo	Silhouette	3	Upright	1253	55	20	11
Cleo	Silhouette	4	Upright	1063.25	40	20	8
Cleo	Silhouette	5	Upright	1024.77	65	20	13
Cleo	Silhouette	6	Upright	1056.5	40	20	8
Cleo	Silhouette	7	Upright	903.286	35	20	7
Cleo	Silhouette	8	Upright	1047.55	55	20	11
Pal	Silhouette	1	Upright	879.636	55	20	11
Pal	Silhouette	2	Upright	838.917	60	20	12
Pal	Silhouette	3	Upright	1180.31	60	20	12
Pal	Silhouette	4	Upright	927.5	55	20	11
Pal	Silhouette	5	Upright	809	45	20	9
Pal	Silhouette	6	Upright	1144.56	45	20	9
Pal	Silhouette	7	Upright	902.778	55	20	11
Pal	Silhouette	8	Upright	990	60	20	12
Pan	Silhouette	1	Upright	1000.56	45	20	9
Pan	Silhouette	2	Upright	714.9	50	20	10
Pan	Silhouette	3	Upright	839.364	55	20	11
Pan	Silhouette	4	Upright	887.444	45	20	9
Pan	Silhouette	5	Upright	918.818	55	20	11
Pan	Silhouette	6	Upright	1038.43	35	20	7
Pan	Silhouette	7	Upright	858.778	45	20	9
Pan	Silhouette	8	Upright	746.25	20	20	4
Pendesa	Silhouette	1	Upright	1379.83	60	20	12
Pendesa	Silhouette	2	Upright	1505	50	20	10
Pendesa	Silhouette	3	Upright	1720.62	65	20	13
Pendesa	Silhouette	4	Upright	1500.8	75	20	15
Pendesa	Silhouette	5	Upright	1630.09	55	20	11
Pendesa	Silhouette	6	Upright	1466.69	80	20	16
Pendesa	Silhouette	7	Upright	1357.5	60	20	12
Pendesa	Silhouette	8	Upright	1290.2	75	20	15
Ai	Silhouette	1	Inverted	1155.4	75	20	15
Ai	Silhouette	2	Inverted	1151.75	60	20	12
Ai	Silhouette	3	Inverted	1272	50	20	10
Ai	Silhouette	4	Inverted	1246.08	65	20	13
Ai	Silhouette	5	Inverted	984.667	45	20	9
Ai	Silhouette	6	Inverted	1179.36	55	20	11
Ai	Silhouette	7	Inverted	1138.22	45	20	9
Ai	Silhouette	8	Inverted	974.091	55	20	11
Ayumu	Silhouette	1	Inverted	1045.17	60	20	12
Ayumu	Silhouette	2	Inverted	1280	80	20	16
Ayumu	Silhouette	3	Inverted	1017.69	65	20	13
Ayumu	Silhouette	4	Inverted	1192.77	65	20	13
Ayumu	Silhouette	5	Inverted	1017.31	65	20	13
Ayumu	Silhouette	6	Inverted	1283.75	60	20	12
Ayumu	Silhouette	7	Inverted	923.929	70	20	14
Ayumu	Silhouette	8	Inverted	1048.2	50	20	10
Chloe	Silhouette	1	Inverted	1213.07	70	20	14
Chloe	Silhouette	2	Inverted	905.538	65	20	13
Chloe	Silhouette	3	Inverted	936	80	20	16
Chloe	Silhouette	4	Inverted	905.357	75	20	15
Chloe	Silhouette	5	Inverted	1188.93	75	20	15
Chloe	Silhouette	6	Inverted	848.083	65	20	13
Chloe	Silhouette	7	Inverted	989.231	65	20	13
Chloe	Silhouette	8	Inverted	1079.47	85	20	17
Cleo	Silhouette	1	Inverted	1193	45	20	9
Cleo	Silhouette	2	Inverted	1074.33	60	20	12
Cleo	Silhouette	3	Inverted	797.846	70	20	14
Cleo	Silhouette	4	Inverted	898.071	70	20	14
Cleo	Silhouette	5	Inverted	859	75	20	15
Cleo	Silhouette	6	Inverted	830.273	55	20	11
Cleo	Silhouette	7	Inverted	984.375	80	20	16
Cleo	Silhouette	8	Inverted	928.083	60	20	12
Pal	Silhouette	1	Inverted	707.7	50	20	10
Pal	Silhouette	2	Inverted	788.2	50	20	10
Pal	Silhouette	3	Inverted	1074.33	65	20	13
Pal	Silhouette	4	Inverted	856.231	40	20	8
Pal	Silhouette	5	Inverted	748.25	45	20	9
Pal	Silhouette	6	Inverted	943.111	50	20	10
Pal	Silhouette	7	Inverted	774.9	55	20	11
Pal	Silhouette	8	Inverted	902.727	70	20	14
Pan	Silhouette	1	Inverted	885.333	45	20	9
Pan	Silhouette	2	Inverted	969.286	35	20	7
Pan	Silhouette	3	Inverted	874.5	30	20	6
Pan	Silhouette	4	Inverted	877.091	55	20	11
Pan	Silhouette	5	Inverted	878.571	35	20	7
Pan	Silhouette	6	Inverted	920.2	25	20	5
Pan	Silhouette	7	Inverted	812	35	20	7
Pan	Silhouette	8	Inverted	762.778	45	20	9
Pendesa	Silhouette	1	Inverted	1435.5	60	20	12
Pendesa	Silhouette	2	Inverted	1607.91	55	20	11
Pendesa	Silhouette	3	Inverted	1704.5	80	20	16
Pendesa	Silhouette	4	Inverted	1488.56	80	20	16
Pendesa	Silhouette	5	Inverted	1377.7	50	20	10
Pendesa	Silhouette	6	Inverted	1320.31	65	20	13
Pendesa	Silhouette	7	Inverted	1411.69	65	20	13
Pendesa	Silhouette	8	Inverted	1397.5	60	20	12

## Sheet: Experiment 2
Participant	Condition	Orientation	Correct trials	Total trials	Percent correct	Mean response time (ms)				Data of Experiment 2
1	Body blur	Upright	59	60	98.3333	981.458				Participants: humans (chimpanzee experts); stimuli: chimpanzee bodies
2	Body blur	Upright	59	60	98.3333	1316.71
3	Body blur	Upright	60	60	100	1095.82
4	Body blur	Upright	56	60	93.3333	850.982
5	Body blur	Upright	59	60	98.3333	878.576
6	Body blur	Upright	57	60	95	1252.79
7	Body blur	Upright	59	60	98.3333	1055.88
8	Body blur	Upright	60	60	100	1348
9	Body blur	Upright	59	60	98.3333	1149
1	Body blur	Inverted	58	60	96.6667	1188.71
2	Body blur	Inverted	59	60	98.3333	1317.63
3	Body blur	Inverted	58	60	96.6667	1366.84
4	Body blur	Inverted	53	60	88.3333	871.17
5	Body blur	Inverted	58	60	96.6667	897.914
6	Body blur	Inverted	56	60	93.3333	1317.55
7	Body blur	Inverted	54	60	90	1104.69
8	Body blur	Inverted	57	60	95	1196
9	Body blur	Inverted	53	60	88.3333	1440
1	Body only	Upright	59	60	98.3333	891.441
2	Body only	Upright	58	60	96.6667	1129.64
3	Body only	Upright	60	60	100	1017.37
4	Body only	Upright	54	60	90	733.889
5	Body only	Upright	60	60	100	873.4
6	Body only	Upright	58	60	96.6667	999.19
7	Body only	Upright	58	60	96.6667	943.207
8	Body only	Upright	60	60	100	1133
9	Body only	Upright	59	60	98.3333	1095
1	Body only	Inverted	60	60	100	881.8
2	Body only	Inverted	59	60	98.3333	1180.07
3	Body only	Inverted	60	60	100	1138.9
4	Body only	Inverted	56	60	93.3333	809.768
5	Body only	Inverted	59	60	98.3333	892.407
6	Body only	Inverted	55	60	91.6667	1112.75
7	Body only	Inverted	57	60	95	969.193
8	Body only	Inverted	60	60	100	1229
9	Body only	Inverted	57	60	95	1175
1	Face blur	Upright	60	60	100	931
2	Face blur	Upright	60	60	100	1085.83
3	Face blur	Upright	58	60	96.6667	1121.5
4	Face blur	Upright	58	60	96.6667	767.983
5	Face blur	Upright	60	60	100	881.033
6	Face blur	Upright	59	60	98.3333	911.356
7	Face blur	Upright	59	60	98.3333	1098.34
8	Face blur	Upright	60	60	100	1081
9	Face blur	Upright	58	60	96.6667	991
1	Face blur	Inverted	60	60	100	1031.43
2	Face blur	Inverted	60	60	100	1233.87
3	Face blur	Inverted	58	60	96.6667	1289.98
4	Face blur	Inverted	57	60	95	827.175
5	Face blur	Inverted	59	60	98.3333	896.237
6	Face blur	Inverted	59	60	98.3333	948.288
7	Face blur	Inverted	56	60	93.3333	1062.09
8	Face blur	Inverted	60	60	100	1362
9	Face blur	Inverted	53	60	88.3333	1125
1	Intact	Upright	59	60	98.3333	1084.14
2	Intact	Upright	57	60	95	967.754
3	Intact	Upright	60	60	100	1154.22
4	Intact	Upright	60	60	100	712.233
5	Intact	Upright	58	60	96.6667	841.293
6	Intact	Upright	57	60	95	913.035
7	Intact	Upright	60	60	100	911.167
8	Intact	Upright	59	60	98.3333	1240
9	Intact	Upright	58	60	96.6667	998
1	Intact	Inverted	60	60	100	1148.07
2	Intact	Inverted	58	60	96.6667	1143
3	Intact	Inverted	56	60	93.3333	1339.48
4	Intact	Inverted	50	60	83.3333	720.094
5	Intact	Inverted	60	60	100	830.3
6	Intact	Inverted	60	60	100	988.333
7	Intact	Inverted	60	60	100	1000.98
8	Intact	Inverted	56	60	93.3333	1218
9	Intact	Inverted	57	60	95	1212
1	Silhouette	Upright	60	60	100	790.467
2	Silhouette	Upright	57	60	95	1088.18
3	Silhouette	Upright	59	60	98.3333	933.322
4	Silhouette	Upright	56	60	93.3333	935.714
5	Silhouette	Upright	59	60	98.3333	815.254
6	Silhouette	Upright	58	60	96.6667	798.81
7	Silhouette	Upright	60	60	100	905.817
8	Silhouette	Upright	60	60	100	1226
9	Silhouette	Upright	54	60	90	1194
1	Silhouette	Inverted	60	60	100	858.5
2	Silhouette	Inverted	58	60	96.6667	1274.29
3	Silhouette	Inverted	58	60	96.6667	1111.21
4	Silhouette	Inverted	56	60	93.3333	953.393
5	Silhouette	Inverted	59	60	98.3333	837.22
6	Silhouette	Inverted	56	60	93.3333	894.696
7	Silhouette	Inverted	57	60	95	956.649
8	Silhouette	Inverted	59	60	98.3333	1030
9	Silhouette	Inverted	56	60	93.3333	1333

## Sheet: Experiment 3
Participant	Condition	Orientation	Correct	Total	Percent correct	Mean response time (ms)			Data of Experiment 3
1	Body blur	Upright	59	60	98.3333	842			Participants: humans (chimpanzee experts); stimuli: human bodies
2	Body blur	Upright	59	60	98.3333	1177
3	Body blur	Upright	60	60	100	959
4	Body blur	Upright	58	60	96.6667	717
5	Body blur	Upright	59	60	98.3333	909
6	Body blur	Upright	56	60	93.3333	883
8	Body blur	Upright	59	60	98.3333	1084
9	Body blur	Upright	59	60	98.3333	1027
1	Body blur	Inverted	60	60	100	1094
2	Body blur	Inverted	57	60	95	1331
3	Body blur	Inverted	58	60	96.6667	1220
4	Body blur	Inverted	45	60	75	870
5	Body blur	Inverted	60	60	100	1004
6	Body blur	Inverted	58	60	96.6667	1010
8	Body blur	Inverted	59	60	98.3333	1343
9	Body blur	Inverted	58	60	96.6667	1190
1	Body only	Upright	59	60	98.3333	842
2	Body only	Upright	58	60	96.6667	1400
3	Body only	Upright	60	60	100	1154
4	Body only	Upright	59	60	98.3333	971
5	Body only	Upright	60	60	100	925
6	Body only	Upright	59	60	98.3333	1032
8	Body only	Upright	59	60	98.3333	1223
9	Body only	Upright	54	60	90	1200
1	Body only	Inverted	59	60	98.3333	872
2	Body only	Inverted	58	60	96.6667	1501
3	Body only	Inverted	52	60	86.6667	1180
4	Body only	Inverted	57	60	95	947
5	Body only	Inverted	54	60	90	924
6	Body only	Inverted	55	60	91.6667	978
8	Body only	Inverted	56	60	93.3333	1294
9	Body only	Inverted	54	60	90	1327
1	Face blur	Upright	58	60	96.6667	771
2	Face blur	Upright	57	60	95	1274
3	Face blur	Upright	58	60	96.6667	1043
4	Face blur	Upright	48	60	80	727
5	Face blur	Upright	60	60	100	895
6	Face blur	Upright	59	60	98.3333	857
8	Face blur	Upright	59	60	98.3333	1258
9	Face blur	Upright	55	60	91.6667	1135
1	Face blur	Inverted	58	60	96.6667	929
2	Face blur	Inverted	56	60	93.3333	1390
3	Face blur	Inverted	59	60	98.3333	1274
4	Face blur	Inverted	49	60	81.6667	763
5	Face blur	Inverted	57	60	95	924
6	Face blur	Inverted	56	60	93.3333	1011
8	Face blur	Inverted	58	60	96.6667	1303
9	Face blur	Inverted	59	60	98.3333	1329
1	Intact	Upright	59	60	98.3333	771
2	Intact	Upright	59	60	98.3333	1250
3	Intact	Upright	57	60	95	954
4	Intact	Upright	54	60	90	733
5	Intact	Upright	60	60	100	972
6	Intact	Upright	57	60	95	895
8	Intact	Upright	59	60	98.3333	1062
9	Intact	Upright	58	60	96.6667	978
1	Intact	Inverted	59	60	98.3333	845
2	Intact	Inverted	60	60	100	1374
3	Intact	Inverted	50	60	83.3333	1131
4	Intact	Inverted	52	60	86.6667	801
5	Intact	Inverted	59	60	98.3333	1067
6	Intact	Inverted	58	60	96.6667	951
8	Intact	Inverted	59	60	98.3333	1337
9	Intact	Inverted	60	60	100	1136
1	Silhouette	Upright	59	60	98.3333	771
2	Silhouette	Upright	58	60	96.6667	1134
3	Silhouette	Upright	59	60	98.3333	962
4	Silhouette	Upright	56	60	93.3333	787
5	Silhouette	Upright	59	60	98.3333	842
6	Silhouette	Upright	58	60	96.6667	867
8	Silhouette	Upright	59	60	98.3333	1218
9	Silhouette	Upright	59	60	98.3333	1068
1	Silhouette	Inverted	58	60	96.6667	880
2	Silhouette	Inverted	56	60	93.3333	1511
3	Silhouette	Inverted	59	60	98.3333	1115
4	Silhouette	Inverted	57	60	95	936
5	Silhouette	Inverted	58	60	96.6667	907
6	Silhouette	Inverted	58	60	96.6667	962
8	Silhouette	Inverted	60	60	100	1338
9	Silhouette	Inverted	55	60	91.6667	1352

## Sheet: Experiment 4
Participant	Condition	Orientation	Mean response time (ms)	Percent correct	Correct trials	Total trials			Data of Experiment 4
1	Intact chimp	Upright	1128	100	60	60			Participants: humans (chimpanzee novices); stimuli: chimpanzee bodies (only four conditions)
2	Intact chimp	Upright	1333	98.3333	59	60
3	Intact chimp	Upright	881	96.6667	58	60
4	Intact chimp	Upright	816	98.3333	59	60
5	Intact chimp	Upright	808	100	60	60
6	Intact chimp	Upright	901	98.3333	59	60
7	Intact chimp	Upright	912	98.3333	59	60
8	Intact chimp	Upright	773	98.3333	59	60
9	Intact chimp	Upright	908	100	60	60
10	Intact chimp	Upright	911	88.3333	53	60
11	Intact chimp	Upright	808	95	57	60
12	Intact chimp	Upright	852	96.6667	58	60
13	Intact chimp	Upright	1063	100	60	60
14	Intact chimp	Upright	843	98.3333	59	60
15	Intact chimp	Upright	877	100	60	60
16	Intact chimp	Upright	787	98.3333	59	60
17	Intact chimp	Upright	952	96.6667	58	60
18	Intact chimp	Upright	1006	100	60	60
19	Intact chimp	Upright	917	100	60	60
20	Intact chimp	Upright	842	98.3333	59	60
1	Intact chimp	Inverted	1438	98.3333	59	60
2	Intact chimp	Inverted	1416	100	60	60
3	Intact chimp	Inverted	936	96.6667	58	60
4	Intact chimp	Inverted	922	98.3333	59	60
5	Intact chimp	Inverted	885	100	60	60
6	Intact chimp	Inverted	945	96.6667	58	60
7	Intact chimp	Inverted	1015	98.3333	59	60
8	Intact chimp	Inverted	744	96.6667	58	60
9	Intact chimp	Inverted	1013	100	60	60
10	Intact chimp	Inverted	1040	98.3333	59	60
11	Intact chimp	Inverted	943	96.6667	58	60
12	Intact chimp	Inverted	922	95	57	60
13	Intact chimp	Inverted	1163	96.6667	58	60
14	Intact chimp	Inverted	872	95	57	60
15	Intact chimp	Inverted	922	98.3333	59	60
16	Intact chimp	Inverted	858	96.6667	58	60
17	Intact chimp	Inverted	956	96.6667	58	60
18	Intact chimp	Inverted	1203	100	60	60
19	Intact chimp	Inverted	997	100	60	60
20	Intact chimp	Inverted	920	98.3333	59	60
1	Body blur	Upright	1240	98.3333	59	60
2	Body blur	Upright	1214	98.3333	59	60
3	Body blur	Upright	1040	91.6667	55	60
4	Body blur	Upright	877	96.6667	58	60
5	Body blur	Upright	984	96.6667	58	60
6	Body blur	Upright	1049	96.6667	58	60
7	Body blur	Upright	1102	100	60	60
8	Body blur	Upright	824	91.6667	55	60
9	Body blur	Upright	1133	100	60	60
10	Body blur	Upright	1010	91.6667	55	60
11	Body blur	Upright	887	96.6667	58	60
12	Body blur	Upright	923	98.3333	59	60
13	Body blur	Upright	1063	100	60	60
14	Body blur	Upright	995	96.6667	58	60
15	Body blur	Upright	1023	100	60	60
16	Body blur	Upright	905	98.3333	59	60
17	Body blur	Upright	964	96.6667	58	60
18	Body blur	Upright	1112	98.3333	59	60
19	Body blur	Upright	1074	100	60	60
20	Body blur	Upright	986	100	60	60
1	Body blur	Inverted	1490	98.3333	59	60
2	Body blur	Inverted	1296	96.6667	58	60
3	Body blur	Inverted	1014	93.3333	56	60
4	Body blur	Inverted	891	95	57	60
5	Body blur	Inverted	1027	98.3333	59	60
6	Body blur	Inverted	1007	95	57	60
7	Body blur	Inverted	1047	100	60	60
8	Body blur	Inverted	878	90	54	60
9	Body blur	Inverted	1023	100	60	60
10	Body blur	Inverted	1217	90	54	60
11	Body blur	Inverted	893	96.6667	58	60
12	Body blur	Inverted	986	96.6667	58	60
13	Body blur	Inverted	1163	96.6667	58	60
14	Body blur	Inverted	1113	100	60	60
15	Body blur	Inverted	1072	96.6667	58	60
16	Body blur	Inverted	944	93.3333	56	60
17	Body blur	Inverted	1065	95	57	60
18	Body blur	Inverted	1262	96.6667	58	60
19	Body blur	Inverted	1215	100	60	60
20	Body blur	Inverted	1050	95	57	60
1	Body only	Upright	1108	100	60	60
2	Body only	Upright	1247	98.3333	59	60
3	Body only	Upright	1015	86.6667	52	60
4	Body only	Upright	821	98.3333	59	60
5	Body only	Upright	948	100	60	60
6	Body only	Upright	988	100	60	60
7	Body only	Upright	1190	100	60	60
8	Body only	Upright	852	91.6667	55	60
9	Body only	Upright	984	100	60	60
10	Body only	Upright	1005	100	60	60
11	Body only	Upright	829	98.3333	59	60
12	Body only	Upright	876	95	57	60
13	Body only	Upright	1048	98.3333	59	60
14	Body only	Upright	905	96.6667	58	60
15	Body only	Upright	861	100	60	60
16	Body only	Upright	839	86.6667	52	60
17	Body only	Upright	1031	98.3333	59	60
18	Body only	Upright	1265	100	60	60
19	Body only	Upright	974	100	60	60
20	Body only	Upright	953	96.6667	58	60
1	Body only	Inverted	1265	98.3333	59	60
2	Body only	Inverted	1272	100	60	60
3	Body only	Inverted	990	96.6667	58	60
4	Body only	Inverted	853	95	57	60
5	Body only	Inverted	928	96.6667	58	60
6	Body only	Inverted	1033	96.6667	58	60
7	Body only	Inverted	1092	100	60	60
8	Body only	Inverted	877	96.6667	58	60
9	Body only	Inverted	1032	98.3333	59	60
10	Body only	Inverted	1009	88.3333	53	60
11	Body only	Inverted	873	100	60	60
12	Body only	Inverted	1008	91.6667	55	60
13	Body only	Inverted	1075	93.3333	56	60
14	Body only	Inverted	1027	98.3333	59	60
15	Body only	Inverted	1006	100	60	60
16	Body only	Inverted	867	88.3333	53	60
17	Body only	Inverted	1150	98.3333	59	60
18	Body only	Inverted	1211	96.6667	58	60
19	Body only	Inverted	1180	100	60	60
20	Body only	Inverted	1042	96.6667	58	60
1	Face blur	Upright	1087	98.3333	59	60
2	Face blur	Upright	1134	100	60	60
3	Face blur	Upright	921	95	57	60
4	Face blur	Upright	802	100	60	60
5	Face blur	Upright	919	100	60	60
6	Face blur	Upright	858	98.3333	59	60
7	Face blur	Upright	926	100	60	60
8	Face blur	Upright	840	98.3333	59	60
9	Face blur	Upright	1091	100	60	60
10	Face blur	Upright	965	100	60	60
11	Face blur	Upright	806	96.6667	58	60
12	Face blur	Upright	897	100	60	60
13	Face blur	Upright	938	100	60	60
14	Face blur	Upright	1015	100	60	60
15	Face blur	Upright	919	100	60	60
16	Face blur	Upright	802	96.6667	58	60
17	Face blur	Upright	999	100	60	60
18	Face blur	Upright	1157	100	60	60
19	Face blur	Upright	1176	100	60	60
20	Face blur	Upright	881	100	60	60
1	Face blur	Inverted	1089	98.3333	59	60
2	Face blur	Inverted	1213	95	57	60
3	Face blur	Inverted	1022	93.3333	56	60
4	Face blur	Inverted	884	98.3333	59	60
5	Face blur	Inverted	887	98.3333	59	60
6	Face blur	Inverted	901	95	57	60
7	Face blur	Inverted	962	100	60	60
8	Face blur	Inverted	929	91.6667	55	60
9	Face blur	Inverted	1259	96.6667	58	60
10	Face blur	Inverted	1033	98.3333	59	60
11	Face blur	Inverted	859	95	57	60
12	Face blur	Inverted	947	93.3333	56	60
13	Face blur	Inverted	1059	100	60	60
14	Face blur	Inverted	1101	96.6667	58	60
15	Face blur	Inverted	954	100	60	60
16	Face blur	Inverted	883	95	57	60
17	Face blur	Inverted	1235	98.3333	59	60
18	Face blur	Inverted	1358	98.3333	59	60
19	Face blur	Inverted	1348	100	60	60
20	Face blur	Inverted	956	100	60	60

## Sheet: control experiment
Participant	Condition	Orientation	Percent correct	Correct trials	Total trials	Mean response time (ms)			Data of Control experiment
1	House	Upright	98.33	59	60	857			Participants: humans (chimpanzee experts); stimuli: houses
4	House	Upright	98.33	59	60	745
2	House	Upright	100	60	60	937
7	House	Upright	100	60	60	821
5	House	Upright	100	60	60	713
6	House	Upright	98.33	59	60	838
8	House	Upright	98.33	59	60	884
3	House	Upright	100	60	60	831
9	House	Upright	96.67	58	60	1074
1	House	Inverted	98.33	59	60	968
4	House	Inverted	93.33	56	60	773
2	House	Inverted	100	60	60	911
7	House	Inverted	100	60	60	856
5	House	Inverted	100	60	60	751
6	House	Inverted	98.33	59	60	854
8	House	Inverted	100	60	60	897
3	House	Inverted	98	59	60	915
9	House	Inverted	96.67	58	60	1072
